# Supplementary material for: Cumulative Sport-Related Injuries and Longer Term Impact in Retired Male Elite- and Amateur-Level Rugby Code Athletes and Non-contact Athletes: A Retrospective Study
Source: Sports Med. 2020 Jul 16;50(11):2051–61. doi: 10.1007/s40279-020-01310-y (PMC7575474; doi:10.1007/s40279-020-01310-y)
Supplement: Supplementary file 2 — Supplementary material 2 (XLSX 19 kb) [file 40279_2020_1310_MOESM2_ESM.xlsx]

## Sheet: Sheet1
DOB		DOB
Rugby (1) vs Control (2)		RubvCont
Weight kg		kg_cur
Rugby Code, 1=RU, 2=RL		RUvRL
Rugby/sport start age		start_age
Playing level code	Elite -1 Amateur - 2	level
Rugby Level	Elite -1 Amateur - 2 Control-3	rug_level
Playing Weight kg		kg_play
Rugby Position (1-FWD, 2- Back)		position
NUMBER OF SPORT INJURIES	Eye Injury	eye
	Neck burner/numbness	neck_burn
	Neck fracture/Spinal cord injury	Neck_frac
	Neck sprain	neck_spr
	Disc rupture/Herniation	disc_rupt
	Shoulder dislocation	shoulder
	Biceps/Triceps tear	biceps
	Elbow dislocation/separation	elbow
	Arm/Wrist/Hand fracture	arm_frac
	Collar bone fracture	collar_frac
	Hip dislocation/fracture	hip
	Thigh/Leg fracture	thigh_frac
	Hamstring/Quad tear	ham_quad
	Knee/Patellar dislocation	knee_disc
	MCL tear	MCL
	LCL tear	LCL
	ACL tear	ACL
	PCL tear	PCL
	Meniscus tear	meniscus
	Calf/achilles tendon tear	calf
	Ankle ligament tear	ankle_tear
	Ankle/foot fracture	ankle_frac
	Upper or Lower back pain	back
	Ribs broken/fractured or bruised	ribs
	Thumb sprain	thumb
	Thigh strain or bruising	thigh_strain
	Hamstring or calf strain or tear	ham_tear
	Knee ligament Injury	knee_lig
	Achilles Tendonitis	achilles
	Concussion	conc

## Sheet: Sheet2
DOB		DOB
Rugbyvs Control		RubvCont	Rugby=1, Control=2
Weight kg		kg_cur	Missing - 999
Rugby Code		RUvRL	1=RU, 2=RL
Rugby/sport start age		start_age	Missing -99
Playing level code		level	Elite -1 Amateur - 2 Missing-9
Rugby Level		rug_level	Elite -1 Amateur - 2 Control-3
Playing Weight kg		kg_play	Missing - 999
Rugby Position (1-FWD, 2- Back)		position	1-FWD, 2-Back
Age at Retirement		ret_age	Missing 99
Did you retire because of injury?		ret_inj_yn	0=No, 1=Yes, Missing-9
Of the injuries you sustained did you ever require surgery? If so, on how many occasions?	Eye Injury	S_eye	Missing 99
	Neck burner/numbness	S_neck_burn	Missing 99
	Neck fracture/Spinal cord injury	S_Neck_frac	Missing 99
	Neck sprain	S_neck_spr	Missing 99
	Disc rupture/Herniation	S_disc_rupt	Missing 99
	Shoulder dislocation	S_shoulder	Missing 99
	Biceps/Triceps tear	S_biceps	Missing 99
	Elbow dislocation/separation	S_elbow	Missing 99
	Arm/Wrist/Hand fracture	S_arm_frac	Missing 99
	Collar bone fracture	S_collar_frac	Missing 99
	Hip dislocation/fracture	S_hip	Missing 99
	Thigh/Leg fracture	S_thigh_frac	Missing 99
	Hamstring/Quad tear	S_ham_quad	Missing 99
	Knee/Patellar dislocation	S_knee_disc	Missing 99
	MCL tear	S_MCL	Missing 99
	LCL tear	S_LCL	Missing 99
	ACL tear	S_ACL	Missing 99
	PCL tear	S_PCL	Missing 99
	Meniscus tear	S_meniscus	Missing 99
	Calf/achilles tendon tear	S_calf	Missing 99
	Ankle ligament tear	S_ankle_tear	Missing 99
	Ankle/foot fracture	S_ankle_frac	Missing 99
	Upper or Lower back pain	S_back	Missing 99
	Ribs broken/fractured or bruised	S_ribs	Missing 99
	Thumb sprain	S_thumb	Missing 99
	Thigh strain or bruising	S_thigh_strain	Missing 99
	Hamstring or calf strain or tear	S_ham_tear	Missing 99
	Knee ligament Injury	S_knee_lig	Missing 99
	Achilles Tendonitis	S_achilles	Missing 99
	Concussion	S_conc	Missing 99
Have you ever had surgery for any of the following injuries	Eye Injury	S2_eye	1-Yes, 0- No, 9- Missing
	Neck burner/numbness	S2_neck_burn	1-Yes, 0- No, 9- Missing
	Neck fracture/Spinal cord injury	S2_Neck_frac	1-Yes, 0- No, 9- Missing
	Neck sprain	S2_neck_spr	1-Yes, 0- No, 9- Missing
	Disc rupture/Herniation	S2_disc_rupt	1-Yes, 0- No, 9- Missing
	Shoulder dislocation	S2_shoulder	1-Yes, 0- No, 9- Missing
	Biceps/Triceps tear	S2_biceps	1-Yes, 0- No, 9- Missing
	Elbow dislocation/separation	S2_elbow	1-Yes, 0- No, 9- Missing
	Arm/Wrist/Hand fracture	S2_arm_frac	1-Yes, 0- No, 9- Missing
	Collar bone fracture	S2_collar_frac	1-Yes, 0- No, 9- Missing
	Hip dislocation/fracture	S2_hip	1-Yes, 0- No, 9- Missing
	Thigh/Leg fracture	S2_thigh_frac	1-Yes, 0- No, 9- Missing
	Hamstring/Quad tear	S2_ham_quad	1-Yes, 0- No, 9- Missing
	Knee/Patellar dislocation	S2_knee_disc	1-Yes, 0- No, 9- Missing
	MCL tear	S2_MCL	1-Yes, 0- No, 9- Missing
	LCL tear	S2_LCL	1-Yes, 0- No, 9- Missing
	ACL tear	S2_ACL	1-Yes, 0- No, 9- Missing
	PCL tear	S2_PCL	1-Yes, 0- No, 9- Missing
	Meniscus tear	S2_meniscus	1-Yes, 0- No, 9- Missing
	Calf/achilles tendon tear	S2_calf	1-Yes, 0- No, 9- Missing
	Ankle ligament tear	S2_ankle_tear	1-Yes, 0- No, 9- Missing
	Ankle/foot fracture	S2_ankle_frac	1-Yes, 0- No, 9- Missing
	Upper or Lower back pain	S2_back	1-Yes, 0- No, 9- Missing
	Ribs broken/fractured or bruised	S2_ribs	1-Yes, 0- No, 9- Missing
	Thumb sprain	S2_thumb	1-Yes, 0- No, 9- Missing
	Thigh strain or bruising	S2_thigh_strain	1-Yes, 0- No, 9- Missing
	Hamstring or calf strain or tear	S2_ham_tear	1-Yes, 0- No, 9- Missing
	Knee ligament Injury	S2_knee_lig	1-Yes, 0- No, 9- Missing
	Achilles Tendonitis	S2_achilles	1-Yes, 0- No, 9- Missing
	Concussion	S2_conc	1-Yes, 0- No, 9- Missing
Did any of these injuries end your career? 0-no, 1 - yes	Eye Injury	E_eye	1-Yes, 0- No, 9- Missing
Missing 9	Neck burner/numbness	E_neck_burn	1-Yes, 0- No, 9- Missing
	Neck fracture/Spinal cord injury	E_Neck_frac	1-Yes, 0- No, 9- Missing
	Neck sprain	E_neck_spr	1-Yes, 0- No, 9- Missing
	Disc rupture/Herniation	E_disc_rupt	1-Yes, 0- No, 9- Missing
	Shoulder dislocation	E_shoulder	1-Yes, 0- No, 9- Missing
	Biceps/Triceps tear	E_biceps	1-Yes, 0- No, 9- Missing
	Elbow dislocation/separation	E_elbow	1-Yes, 0- No, 9- Missing
	Arm/Wrist/Hand fracture	E_arm_frac	1-Yes, 0- No, 9- Missing
	Collar bone fracture	E_collar_frac	1-Yes, 0- No, 9- Missing
	Hip dislocation/fracture	E_hip	1-Yes, 0- No, 9- Missing
	Thigh/Leg fracture	E_thigh_frac	1-Yes, 0- No, 9- Missing
	Hamstring/Quad tear	E_ham_quad	1-Yes, 0- No, 9- Missing
	Knee/Patellar dislocation	E_knee_disc	1-Yes, 0- No, 9- Missing
	MCL tear	E_MCL	1-Yes, 0- No, 9- Missing
	LCL tear	E_LCL	1-Yes, 0- No, 9- Missing
	ACL tear	E_ACL	1-Yes, 0- No, 9- Missing
	PCL tear	E_PCL	1-Yes, 0- No, 9- Missing
	Meniscus tear	E_meniscus	1-Yes, 0- No, 9- Missing
	Calf/achilles tendon tear	E_calf	1-Yes, 0- No, 9- Missing
	Ankle ligament tear	E_ankle_tear	1-Yes, 0- No, 9- Missing
	Ankle/foot fracture	E_ankle_frac	1-Yes, 0- No, 9- Missing
	Upper or Lower back pain	E_back	1-Yes, 0- No, 9- Missing
	Ribs broken/fractured or bruised	E_ribs	1-Yes, 0- No, 9- Missing
	Thumb sprain	E_thumb	1-Yes, 0- No, 9- Missing
	Thigh strain or bruising	E_thigh_strain	1-Yes, 0- No, 9- Missing
	Hamstring or calf strain or tear	E_ham_tear	1-Yes, 0- No, 9- Missing
	Knee ligament Injury	E_knee_lig	1-Yes, 0- No, 9- Missing
	Achilles Tendonitis	E_achilles	1-Yes, 0- No, 9- Missing
	Concussion	E_conc	1-Yes, 0- No, 9- Missing
STILL AFFECTED BY THE INJURY?	Eye Injury	C_eye	1-Yes, 0- No, 9- Missing
	Neck burner/numbness	C_neck_burn	1-Yes, 0- No, 9- Missing
	Neck fracture/Spinal cord injury	C_Neck_frac	1-Yes, 0- No, 9- Missing
	Neck sprain	C_neck_spr	1-Yes, 0- No, 9- Missing
	Disc rupture/Herniation	C_disc_rupt	1-Yes, 0- No, 9- Missing
	Shoulder dislocation	C_shoulder	1-Yes, 0- No, 9- Missing
	Biceps/Triceps tear	C_biceps	1-Yes, 0- No, 9- Missing
	Elbow dislocation/separation	C_elbow	1-Yes, 0- No, 9- Missing
	Arm/Wrist/Hand fracture	C_arm_frac	1-Yes, 0- No, 9- Missing
	Collar bone fracture	C_collar_frac	1-Yes, 0- No, 9- Missing
	Hip dislocation/fracture	C_hip	1-Yes, 0- No, 9- Missing
	Thigh/Leg fracture	C_thigh_frac	1-Yes, 0- No, 9- Missing
	Hamstring/Quad tear	C_ham_quad	1-Yes, 0- No, 9- Missing
	Knee/Patellar dislocation	C_knee_disc	1-Yes, 0- No, 9- Missing
	MCL tear	C_MCL	1-Yes, 0- No, 9- Missing
	LCL tear	C_LCL	1-Yes, 0- No, 9- Missing
	ACL tear	C_ACL	1-Yes, 0- No, 9- Missing
	PCL tear	C_PCL	1-Yes, 0- No, 9- Missing
	Meniscus tear	C_meniscus	1-Yes, 0- No, 9- Missing
	Calf/achilles tendon tear	C_calf	1-Yes, 0- No, 9- Missing
	Ankle ligament tear	C_ankle_tear	1-Yes, 0- No, 9- Missing
	Ankle/foot fracture	C_ankle_frac	1-Yes, 0- No, 9- Missing
	Upper or Lower back pain	C_back	1-Yes, 0- No, 9- Missing
	Ribs broken/fractured or bruised	C_ribs	1-Yes, 0- No, 9- Missing
	Thumb sprain	C_thumb	1-Yes, 0- No, 9- Missing
	Thigh strain or bruising	C_thigh_strain	1-Yes, 0- No, 9- Missing
	Hamstring or calf strain or tear	C_ham_tear	1-Yes, 0- No, 9- Missing
	Knee ligament Injury	C_knee_lig	1-Yes, 0- No, 9- Missing
	Achilles Tendonitis	C_achilles	1-Yes, 0- No, 9- Missing
	Concussion	C_conc	1-Yes, 0- No, 9- Missing
In your sporting career did you ever sustain any of the following injuries? If so how many times?	Eye Injury	eye
	Neck burner/numbness	neck_burn
	Neck fracture/Spinal cord injury	Neck_frac
	Neck sprain	neck_spr
	Disc rupture/Herniation	disc_rupt
	Shoulder dislocation	shoulder
	Biceps/Triceps tear	biceps
	Elbow dislocation/separation	elbow
	Arm/Wrist/Hand fracture	arm_frac
	Collar bone fracture	collar_frac
	Hip dislocation/fracture	hip
	Thigh/Leg fracture	thigh_frac
	Hamstring/Quad tear	ham_quad
	Knee/Patellar dislocation	knee_disc
	MCL tear	MCL
	LCL tear	LCL
	ACL tear	ACL
	PCL tear	PCL
	Meniscus tear	meniscus
	Calf/achilles tendon tear	calf
	Ankle ligament tear	ankle_tear
	Ankle/foot fracture	ankle_frac
	Upper or Lower back pain	back
	Ribs broken/fractured or bruised	ribs
	Thumb sprain	thumb
	Thigh strain or bruising	thigh_strain
	Hamstring or calf strain or tear	ham_tear
	Knee ligament Injury	knee_lig
	Achilles Tendonitis	achilles
	Concussion	conc
Number of non-concussion injuries		Nononcinjuries	Missing- 999
How would you rate your overall health?		Health	1- Poor, 2- Not that good, 3- Good, 4- Very Good
Do you suffer from or have you in the past?	Sleeplessness	Sleeplessness	1-Yes, 0- No, 9- Missing			Previously or currently yes counts as yes and previously or currently no counts as no, missing only if the whole section was blank, otherwise no
	Heart arrhythmia (Irregular heart beat)	Arrhythmia	1-Yes, 0- No, 9- Missing
	Irritability	Irritability	1-Yes, 0- No, 9- Missing
	Depression	Depression	1-Yes, 0- No, 9- Missing
	Anxiety	Anxiety	1-Yes, 0- No, 9- Missing
	Back Pain	Back_Pain	1-Yes, 0- No, 9- Missing
	Severe & regular headaches	Headaches	1-Yes, 0- No, 9- Missing
	Memory loss	Memory_loss	1-Yes, 0- No, 9- Missing
	Motion sickness/Vertigo	Vertigo	1-Yes, 0- No, 9- Missing
	Severe & regular joint pain	Joint_Pain	1-Yes, 0- No, 9- Missing
Osteoarthritis	#	Osteo_count	Number of body parts with osteoarthritis (no missing code)
	Y/N	Osteo_yn	1- Yes, 0- No (no missing code)
Total number of injuries	Sum of all reported injuries	inj_total
Total number of surgeries	sum of all reported surgeries	surg_total
Number of concussions (see paper for definition)	number of concussions reported through first questionnaire	conc_count
Have you had a concussion?	Did you experience a concussion	conc_bin	1-Yes, 0-No, 9-missing
Joint injuries (see paper for definition)	Sum of joint injuries reported	joint_inj
Injury Impact Scores (Based on number of occurences 0:0, 1:1-4, 2:5-9, 3: 10+)	Eye Injury	I_eye	Missing - 9
	Neck burner/numbness	I_neck_burn	Missing - 9
	Neck fracture/Spinal cord injury	I_Neck_frac	Missing - 9
	Neck sprain	I_neck_spr	Missing - 9
	Disc rupture/Herniation	I_disc_rupt	Missing - 9
	Shoulder dislocation	I_shoulder	Missing - 9
	Biceps/Triceps tear	I_biceps	Missing - 9
	Elbow dislocation/separation	I_elbow	Missing - 9
	Arm/Wrist/Hand fracture	I_arm_frac	Missing - 9
	Collar bone fracture	I_collar_frac	Missing - 9
	Hip dislocation/fracture	I_hip	Missing - 9
	Thigh/Leg fracture	I_thigh_frac	Missing - 9
	Hamstring/Quad tear	I_ham_quad	Missing - 9
	Knee/Patellar dislocation	I_knee_disc	Missing - 9
	MCL tear	I_MCL	Missing - 9
	LCL tear	I_LCL	Missing - 9
	ACL tear	I_ACL	Missing - 9
	PCL tear	I_PCL	Missing - 9
	Meniscus tear	I_meniscus	Missing - 9
	Calf/achilles tendon tear	I_calf	Missing - 9
	Ankle ligament tear	I_ankle_tear	Missing - 9
	Ankle/foot fracture	I_ankle_frac	Missing - 9
	Upper or Lower back pain	I_back	Missing - 9
	Ribs broken/fractured or bruised	I_ribs	Missing - 9
	Thumb sprain	I_thumb	Missing - 9
	Thigh strain or bruising	I_thigh_strain	Missing - 9
	Hamstring or calf strain or tear	I_ham_tear	Missing - 9
	Knee ligament Injury	I_knee_lig	Missing - 9
	Achilles Tendonitis	I_achilles	Missing - 9
	Concussion	I_conc	Missing - 9
